# Supplementary material for: Intramammary Ethno-Veterinary Formulation in Bovine Mastitis Treatment for Optimization of Antibiotic Use
Source: Pathogens. 2023 Feb 6;12(2):259. doi: 10.3390/pathogens12020259 (PMC9962475; doi:10.3390/pathogens12020259)
Supplement: Supplementary file 1 [file pathogens-12-00259-s001.zip]

Archive with 1 entries (1 files):
- pathogens-2063049-supplementary.pdf
